# Supplementary material for: Changes in Immune Cell Types with Age in Breast are Consistent with a Decline in Immune Surveillance and Increased Immunosuppression
Source: J Mammary Gland Biol Neoplasia. 2021 Aug 2;26(3):247–61. doi: 10.1007/s10911-021-09495-2 (PMC8566425; doi:10.1007/s10911-021-09495-2)
Supplement: Supplementary file 8 — Table S1. Details of published immune signatures used for in silico analyses of normal breast tissue. Results of immune signature scores calculated in GSE102088 (24) from normal bulk tissue reduction mammoplasties classified as either young ≤35y (n=51) or older ≥50y (n=23). Table shows all signatures that were included in analyses. “Change with age” column indicates whether transcriptional signature was upregulated or downregulated from young to older age group. Upregulated signatures are bolded to distinguish from downregulated signatures. Superscript indicates source of signature: 1Amara, et al., 2016, 2Bindea, et al., 2013, 3Danaher, et al., 2017, 4 Senbabaoglu, et al., 2016. (XLSX 22 KB) [file 10911_2021_9495_MOESM8_ESM.xlsx]

## Sheet: Sheet1
Table S1. Details of published immune signatures used for in silico analyses of normal breast tissue.
Signature	p-value	adj. p-val	Significance (p-val)	Significance (adj. p)	Change with age	Genes
CSR1	9.30512e-22	1.4e-19	****	****	Downregulated	CEP78, LSM3, LRRC40, STK17A, RPN1, JUNB, NUP85, FLNC, HMGN2, RPP40, UQCR10, AIMP2, CHEK1, VTA1, EXOSC8, CENPO, PNO1, SLC16A1, WDR77, UBE2J1, NOP16, NUDT1, SMC2, SLC25A5, NUPL1, DLEU2, PDAP1, CCBL2, COX17, BCCIP, PLG, RGS8, SNRPC, PLK4, NUTF2, LSM4, SMS, EBNA1BP2, C13orf27, VDAC1, PSMD14, MYCBP, SMURF2, GNG11, F3, IL7R, BRIP1, HNRNPA2B1, DCK, ALKBH7, HN1L, MSN, TPM1, HYLS1, HAUS1, NUP93, SNRPE, IT…
Angiogenesis4	9.34808e-16	1.4e-13	****	****	Upregulated	ITGA9, EMCN, SPARCL1, CLEC14A, EDNRB, A2M, PLVAP, PECAM1, TEK, ECSCR, CLEC3B, S1PR1, CALCRL, GNG11, RGS5, GPR124, CDH5, KDR, ZNF423, ACVRL1, PDGFD, JAM2, ENG, MYCT1, ELTD1, LDB2, RHOJ, GIMAP8, EBF1, ADCY4, COL15A1, CNRIP1, APLNR, LRRC32, ROBO4, PTPRB, ESAM, TM4SF18, GPR116, VWF, TIE1
T~helper~cells2	7.74197e-14	1.1e-11	****	****	Downregulated	BATF, FRYL, PHF10, ATF2, ANP32B, UBE2L3, SLC25A12, C13orf34, DDX50, NAP1L4, ASF1A, ICOS, CD28, NUP107, SEC24C, TRA@, LRBA, RPA1, ITM2A, FUSIP1, FAM111A, GOLGA8A, PPP2R5C
Neutrophils2	2.15905e-12	3.2e-10	****	****	Upregulated	FCGR3B, TNFRSF10C, SLC25A37, CYP4F3, S100A12, FPRL1, DYSF, IL8RB, MGAM, IL8RA, CEACAM3, SIGLEC5, VNN3, FCAR, CRISPLD2, G0S2, KCNJ15, FPR1, CREB5, CSF3R, HIST1H2BC, KIAA0329, LILRB2, HPSE, CD93, SLC22A4, BST1, MME, FLJ11151, PDE4B, ALPL
CSF1~response1	4.95044e-12	7.1e-10	****	****	Upregulated	CORO1A, MNDA, CCRL2, SLC7A7, HLA-DMA, FYB, RNASE6, TLR2, CTSC, LILRB4, PSCDBP, CTSS, RASSF4, MSN, CYBB, LAPTM5, DOCK2, FCGR1A, EVI2B, ADCY7, CD48, ARHGAP15, ARRB2, SYK, BTK, TNFAIP3, FCGR2A, VSIG4, FPRL2, IL10RA, IFI16, ITGB2, IL7R, TBXAS1, FMNL1, FLI1, RASSF2, LYZ, CD163, CD97, CCL2, FCGR2B, MERTK, CD84, CD53, CD86, HMHA1, CTSL, EVI2A, TNFRSF1B, CXCR4, LCP1, SAMHD1, CPVL, HLA-DRB1, C13orf18, GIM…
Neutrophils3	4.75492e-09	6.7e-07	****	****	Upregulated	CSF3R, S100A12, CEACAM3, FCAR, FCGR3B, FPR1, SIGLEC5
Tcm2	2.86839e-08	4e-06	****	****	Downregulated	CLUAP1, RPP38, DOCK9, SLC7A6, PCM1, ATM, PSPC1, ST3GAL1, ATF7IP, FOXP1, CASP8, TIMM8A, CREBZF, KLF12, TXK, NEFL, MAP3K1, REPS1, INPP4B, NFATC3, PHC3, TRAF3IP3, RP11-74E24.2, FYB, CG030, CEP68, AQP3, MLL, SNRPN, PCNX, HNRPH1, PDXDC2, LOC202134, CYorf15B, CDC14A, USP9Y, CYLD
Th1~cells2	1.10842e-05	0.0014	****	**	Upregulated	CD38, CMAH, CD70, CCL4, IL22, ATP9A, APOD, BTG3, IL12RB2, SGCB, APBB2, HBEGF, DGKI, DOK5, DUSP5, ZBTB32, DPP4, CTLA4, IFNG, LTA, GGT1, LRP8, LRRN3, CSF2, EGFL6, BST2, SYNGR3
NK~CD56d~Cells2	1.69198e-05	0.0022	****	**	Upregulated	SPON2, KIR2DS5, GZMB, TMEPAI, IL21R, KIR2DS2, EDG8, KIR2DS1, KIR2DL3, GTF3C1, KIR3DS1, KIR3DL1, KIR3DL2, KIR3DL3, FLJ20699
B~cells2	2.17268e-05	0.0027	****	**	Downregulated	CD72, IGHA1, BCL11A, IGHG1, SLC15A2, KIAA0125, CCR9, IGKC, MS4A1, QRSL1, MEF2C, BACH2, GLDC, MICAL3, ABCB4, FCRL2, COCH, OSBPL10, IGL@, SPIB, DTNB, BLK, PNOC, IGHM, CR2, TCL1A, TNFRSF17, SCN3A, FAM30A, GNG7, HLA-DOB, BLNK, HLA-DQA1, CD19
Macrophages2	0.000104909	0.013	***	*	Upregulated	CCL7, SGMS1, SCG5, PCOLCE2, ME1, CHI3L1, PTGDS, MSR1, DNASE2B, CLEC5A, APOE, CHIT1, CD84, ATG7, COL8A2, CTSK, BCAT1, CD68, CYBB, MARCO, GPC4, MS4A4A, SULT1C2, CXCL5, FN1, SCARB2, CD163, GM2A, RAI14, KAL1, COLEC12, EMP1, FDX1
Mast~Cells2	0.000116643	0.014	***	*	Upregulated	PTGS1, SCG2, HDC, PRG2, ADCYAP1, MS4A2, HPGD, LOC339524, CPA3, NR0B1, PPM1H, CEACAM8, TAL1, CALB2, CTSG, CMA1, NM_003293, SLC24A3, GATA2, TPSAB1, TPSB2, LOH11CR2A, MPO, ELA2, KIT, MAOB, PGDS, ABCC4, SLC18A2, SIGLEC6, MLPH
DC3	0.00103641	0.11	**	ns	Upregulated	CCL13, CD209, HSD11B1
NK~CD56d~Cells3	0.00290345	0.31	**	ns	Upregulated	IL21R, KIR2DL3, KIR3DL1, KIR3DL2
Macrophages3	0.00630886	0.64	**	ns	Upregulated	CD163, CD68, CD84, MS4A4A
Mast~Cells3	0.00686561	0.69	**	ns	Upregulated	MS4A2, TPSAB1, CPA3, HDC, TPSB2
IFN1	0.0110351	1	*	ns	Upregulated	IFI44, IFI44L, DDX58, IFI6, IFI27, IFIT2, IFIT1, IFIT3, CXCL10, MX1, OAS1, OAS2, OAS3, HERC5, SAMD9, HERC6, DDX60, RTP4, IFIH1, STAT1, TAP1, OASL, RSAD2, ISG15
DC2	0.0163101	1	*	ns	Upregulated	NPR1, CCL13, CCL17, PPFIBP2, CD209, CCL22, HSD11B1
Normal~mucosa2	0.0261321	1	*	ns	Upregulated	MYH11, FXYD3, CDH17, SPARCL1, TPM1, PPAP2B, COL3A1, FBLN1, CAV1, DCN, ACTG2, GNG12, RGS5, CEACAM5, TAGLN, LAMA4, KRT20, IGFBP7, IGFBP5, HEPH, TSPAN8, CALD1, LGALS4, NFIB, AGR2, MYLK, MGP, ADH1B, GNA11, C1R, CRIM1, WASL
Tgd2	0.026874	1	*	ns	Upregulated	TARP, FEZ1, CD160, TRD@, TRGV9, C1orf61
CD8~T~cells2	0.0290671	1	*	ns	Downregulated	AES, RBM3, CDKN2AIP, C19orf6, SF1, ARHGAP8, PF4, CAMLG, THUMPD1, PPP1R2, SFRS7, GADD45A, DNAJB1, ZNF609, PRR5, MYST3, KLF9, C4orf15, TSC22D3, ZFP36L2, FLT3LG, PRF1, ZNF22, CD8A, TMC6, CD8B, ZEB1, C12orf47, VAMP2, LIME1, APBA2, GZMM, TBCC, SLC16A7, ABT1, ZNF91, LEPROTL1
TGFB1	0.0444092	1	*	ns	Downregulated	MMP3, MARCKSL1, IGF2R, LAMB1, SPARC, FN1, ITGA4, SMO, MMP19, ITGB8, ITGA5, NID1, TIMP1, SEMA3F, RHOQ, CTNNB1, MMP2, SERPINE1, EPHB2, COL16A1, EPHA2, TNC, JUP, ITGA3, TCF7L2, COL3A1, CDH6, WNT2B, ADAM9, DSP, HSPG2, ARHGAP1, ITGB5, IGFBP5, ARHGDIA, LRP1, IGFBP2, CTNNA1, LRRC17, MMP14, NEO1, EFNA5, ITGB3, EPHB3, CD44, IGFBP4, TNFRSF1A, RAC1, PXN, PLAT, COL8A1, WNT8B, IGFBP3, RHOA, EPHB4, MMP1, PAK1,…
pDC2	0.046447	1	*	ns	Upregulated	IL3RA
TFH2	0.0550281	1	ns	ns	Downregulated	TOX, HIST1H4K, CHGB, SMAD1, ICA1, TSHR, B3GAT1, KCNK5, MKL2, CDK5R1, PVALB, ZNF764, THADA, PDCD1, SIRPG, KIAA1324, C18orf1, PASK, BLR1, CXCL13, HEY1, MAGEH1, PTPN13, SH3TC1, SLC7A10, MYO6, ST8SIA1, MAF, POMT1, STK39, MYO7A, CHI3L2
Eosinophils2	0.0593065	1	ns	ns	Upregulated	RNU2, EMR1, IGSF2, CAT, RCOR3, ABHD2, CCR3, SMPD3, CYSLTR2, LRP5L, TKTL1, THBS4, THBS1, HRH4, SYNJ1, IL5RA, RNASE2, SIAH1, ACACB, EPN2, TIPARP, KBTBD11, GALC, GPR44, CLC, HIST1H1C, KCNH2, C9orf156, RRP12, MYO15B, HES1, TGIF1
LIexpression~score1	0.0639291	1	ns	ns	Downregulated	CCL5, CD19, CD37, CD3D, CD3E, CD3G, CD3Z, CD79A, CD79B, CD8A, CD8B1, IGHG3, IGJ, IGLC1, CD14, LCK, LTB, MS4A1
Cytotoxic~cells2	0.071406	1	ns	ns	Upregulated	WHDC1L1, KLRB1, GZMA, APBA2, KLRD1, ZBTB16, GNLY, GZMH, RUNX3, NKG7, KLRF1, KLRK1, RORA, SIGIRR, CTSW, APOL3, DUSP2
APM14	0.0773315	1	ns	ns	Downregulated	TAP1, TAP2, HLA-C, HLA-B, HLA-A, TAPBP, B2M
TReg2	0.0818252	1	ns	ns	Upregulated	FOXP3
Treg3	0.0818252	1	ns	ns	Upregulated	FOXP3
Blood~vessels2	0.097229	1	ns	ns	Upregulated	CDH5
Cytotoxic~cells3	0.103734	1	ns	ns	Upregulated	CTSW, GNLY, GZMA, GZMB, GZMH, KLRB1, KLRD1, KLRK1, PRF1, NKG7
Exhausted~CD83	0.125389	1	ns	ns	Upregulated	CD244, EOMES, LAG3, PTGER4
iDC2	0.138899	1	ns	ns	Upregulated	CLEC10A, CD1E, CD1B, CD1C, MMP12, CD1A, FABP4, TM7SF4, F13A1, HS3ST2, FZD2, RAP1GAP, CSF1R, SLC7A8, CARD9, SYT17, TACSTD2, LMAN2L, NM_021941, NUDT9, MS4A6A, PPARG, SLC26A6, BLVRB, CTNS, ABCG2, VASH1, GSTT1, GUCA1A, PREP, CH25H
NK~cells2	0.176157	1	ns	ns	Upregulated	ZNF528, MCM3AP, NM_017616, AF107846, LOC643313, RP5-886K2.1, ZNF205, SLC30A5, AL080130, ZNF747, MRC2, TCTN2, GAGE2, XCL2, XCL1, FGF18, SPN, PSMD4, NM_014114, PRX, MAPRE3, PDLIM4, TBXA2R, CDC5L, TINAGL1, ARL6IP2, NCR1, LDB3, LOC730096, IGFBP5, ALDH1B1, NM_014274, FZR1, ADARB1, FUT5, SMEK1, BCL2
Th17~cells2	0.198919	1	ns	ns	Upregulated	RORC, IL17A, IL17RA
Bcells3	0.259567	1	ns	ns	Downregulated	BLK, CD19, MS4A1, TNFRSF17, FCRL2, FAM30A, PNOC, SPIB, TCL1A
Tcells3	0.265807	1	ns	ns	Upregulated	CD3D, CD3E, CD3G, CD6, SH2D1A, TRAT1
Th2~cells2	0.336643	1	ns	ns	Downregulated	DHFR, BIRC5, LAIR2, AHI1, SMAD2, IL26, WDHD1, CDC7, SLC39A14, MICAL2, GSTA4, AI582773, CXCR6, EVI5, HELLS, CDC25C, CENPF, PTGIS, PMCH, PHEX, GATA3, ADCY1, SNRPD1, MB, LIMA1, ANK1, NEIL3
Tem2	0.353885	1	ns	ns	Upregulated	DDX17, NFATC4, TRA@, VIL2, TBCD, FLI1, MEFV, TBC1D5, C7orf54, CCR2, AKT3, GDPD5, LTK, PRKY, EWSR1
SW480~cancer~cells2	0.393856	1	ns	ns	Downregulated	VSNL1, EEF1A2, SLC6A8, NTSR1, FKBP4, SLC27A5, MFAP2, KRT5, LRFN4, TEAD4, DHRS2, INHBB, PCTK1, DEFA5, JAG2, S100A3, S100A2, IGF2, ITGB4, STRA6, RPP25, RBP1, BAMBI, KLK6, F12, FGF3, RHOD, BMP7, LOC89944, ASPSCR1, BMP4, CCND1, NM_024609, KRT13, TRIM29, SLC1A5, HOXA9
NK~cells3	0.396565	1	ns	ns	Upregulated	NCR1, XCL2, XCL1
APM24	0.437977	1	ns	ns	Upregulated	HLA-DPB1, HLA-DPB2, HLA-DRB1, HLA-DRB6, HLA-DRA, HLA-DRB5, HLA-DQB1, HLA-DOA, HLA-DOB, HLA-DQB2, HLA-DPA1, HLA-DMB, HLA-DQA1, HLA-DQA2, HLA-DMA
aDC2	0.457384	1	ns	ns	Downregulated	INDO, CCL1, LAMP3, EBI3, OAS3
Th1~cells3	0.48346	1	ns	ns	Upregulated	TBX21
CD8~T~cells3	0.549394	1	ns	ns	Downregulated	CD8A, CD8B
T~cells2	0.574263	1	ns	ns	Downregulated	CD28, TRA@, NCALD, CD96, SH2D1A, ITM2A, BCL11B, TRAT1, CD6, LCK, SKAP1, TRBC1, CD2, PRKCQ, GIMAP5, CD3D, CD3E, CD3G
Lymph~vessels2	0.654856	1	ns	ns	Downregulated	FIGF, VEGFC, PDPN
CD453	0.779248	1	ns	ns	Downregulated	PTPRC
NK~CD56bright~cells2	0.842711	1	ns	ns	Downregulated	FOXJ1, MADD, MUC3B, RRAD, MPPED1, PLA2G6, XCL1, MARCH6, NIBP, DUSP4, BG255923
Results of immune signature scores calculated in GSE102088 (24) from normal bulk tissue reduction mammoplasties classified as either young ≤35y (n=51) or older ≥50y (n=23). Table shows all signatures that were included in analyses. “Change with age” column indicates whether transcriptional signature was upregulated or downregulated from young to older age group. Upregulated signatures are bolded …
